# Supplementary material for: Transcriptomic Analysis of Osmotic Stress-Tolerant Somatic Embryos of Coffea arabica L. Mediated by the Coffee Antisense Trehalase Gene: A Marker-Free Approach
Source: Int J Mol Sci. 2025 Sep 21;26(18):9224. doi: 10.3390/ijms26189224 (PMC12471068; doi:10.3390/ijms26189224)
Supplement: Supplementary file 1 [file ijms-26-09224-s001.zip]

Archive with 5 entries (5 files):
- Supplementary Table S1 KEEGs.pdf
- Supplementary Table S12 Lethal -plants.pdf
- Supplementary Table S13 to S23 DOWMREGULATED.pdf
- Supplementary Table S24 PRIMERs -plants.pdf
- Supplementary Tables S2 to S11 UPREGULATED.pdf
